# Supplementary material for: Temperature-Dependent Model of Multi-step Transcription Initiation in Escherichia coli Based on Live Single-Cell Measurements
Source: PLoS Comput Biol. 2016 Oct 28;12(10):e1005174. doi: 10.1371/journal.pcbi.1005174 (PMC5085040; doi:10.1371/journal.pcbi.1005174)
Supplement: S1 Table — The table shows the condition, number of exact intervals (samples), number of right-censored intervals (R-samples), and the estimated mean, sd, and cv of the intervals (considering exact and right-censored ones). (CSV) [file pcbi.1005174.s002.csv]

Condition	Samples	R-samples	Mean	Sd	Cv
IPTG, 24 °C	44	67	4460	4530	1.02
IPTG, 27 °C	116	179	3060	3200	1.04
IPTG, 30 °C	38	34	2950	4290	1.45
IPTG, 33 °C	175	179	2570	3040	1.18
IPTG, 37 °C	92	114	2750	2920	1.06
IPTG, 39 °C	83	132	2970	3320	1.12
IPTG, 41 °C	4	17	3270	2740	0.838
Ara, 24 °C	22	68	5300	5530	1.04
Ara, 27 °C	19	46	4480	4920	1.10
Ara, 30 °C	118	302	4510	5140	1.14
Ara, 33 °C	438	763	3370	4000	1.19
Ara, 37 °C	67	139	3620	3870	1.07
Ara, 39 °C	113	309	3940	4700	1.19
Ara, 41 °C	164	247	3760	5510	1.47
Full, 24 °C	140	183	2600	2540	0.974
Full, 27 °C	530	364	2280	2720	1.19
Full, 30 °C	329	256	2050	2210	1.08
Full, 33 °C	225	175	1930	2350	1.22
Full, 35 °C	1398	1414	1860	2050	1.10
Full, 37 °C	492	272	1460	1950	1.34
Full, 39 °C	223	236	1800	1980	1.10
Full, 41 °C	93	133	1730	2070	1.20
