# Supplementary material for: Temperature-Dependent Model of Multi-step Transcription Initiation in Escherichia coli Based on Live Single-Cell Measurements
Source: PLoS Comput Biol. 2016 Oct 28;12(10):e1005174. doi: 10.1371/journal.pcbi.1005174 (PMC5085040; doi:10.1371/journal.pcbi.1005174)
Supplement: S2 Table — The table shows the condition, the existence or absence (yes/no) of on/off switching, the durations of significant steps (Steps 1 to 3), the second-best fitting model (Alt model), and the difference in BICs (ΔBIC) of the second-best and the best fitting models and its lower bound. (CSV) [file pcbi.1005174.s003.csv]

Condition	On/off	Step 1	Step 2	Step 3	ΔBIC	ΔBIC LB	Alt model
IPTG, 24 °C	no	4380	n/a	n/a	4.35	3.78	2-step
IPTG, 27 °C	no	2920	n/a	n/a	4.12	2.98	On/off 1-step
IPTG, 30 °C	yes	2200	n/a	n/a	4.01	3.64	On/off 2-step
IPTG, 33 °C	yes	2290	n/a	n/a	3.77	3.19	1-step
IPTG, 37 °C	no	2590	n/a	n/a	3.85	2.88	On/off 1-step
IPTG, 39 °C	no	2610	n/a	n/a	2.31	1.14	On/off 1-step
IPTG, 41 °C	no	4470	n/a	n/a	2.29	1.16	2-step
Ara, 24 °C	no	4900	n/a	n/a	4.02	3.09	2-step
Ara, 27 °C	no	3890	n/a	n/a	3.74	2.94	2-step
Ara, 30 °C	no	3540	n/a	n/a	1.53	-0.113	On/off 1-step
Ara, 33 °C	yes	3840	n/a	n/a	6.71	6.08	On/off 2-step
Ara, 37 °C	no	3280	n/a	n/a	4.92	4.20	2-step
Ara, 39 °C	yes	9090	n/a	n/a	0.916	0.00421	1-step
Ara, 41 °C	yes	3810	n/a	n/a	5.66	5.10	On/off 2-step
Full, 24 °C	no	2670	n/a	n/a	5.44	4.94	2-step
Full, 27 °C	yes	2160	n/a	n/a	6.57	6.27	On/off 2-step
Full, 30 °C	yes	2010	n/a	n/a	6.12	5.80	On/off 2-step
Full, 33 °C	yes	1790	n/a	n/a	5.74	5.42	On/off 2-step
Full, 35 °C	yes	1810	n/a	n/a	7.65	7.24	On/off 2-step
Full, 37 °C	yes	1300	n/a	n/a	6.44	6.20	On/off 2-step
Full, 39 °C	yes	1710	n/a	n/a	0.0162	-0.578	1-step
Full, 41 °C	yes	1570	n/a	n/a	5.07	4.53	On/off 2-step
