# Supplementary material for: Temperature-Dependent Model of Multi-step Transcription Initiation in Escherichia coli Based on Live Single-Cell Measurements
Source: PLoS Comput Biol. 2016 Oct 28;12(10):e1005174. doi: 10.1371/journal.pcbi.1005174 (PMC5085040; doi:10.1371/journal.pcbi.1005174)
Supplement: S3 Table — The table shows the induction condition and the estimated parameter values. Here, k1-1=AT2+BT+C, where T is the temperature in degrees Celsius. (CSV) [file pcbi.1005174.s004.csv]

Cond	1/kon	1/kon sd	1/koff	1/koff sd	A	A sd	B	B sd	C	C sd	1/k2	1/k2 sd	1/k3	1/k3 sd
Ara	1210	244	0.0107	0.0475	0.0000620	0.000279	-0.00504	0.0226	0.130	0.582	399	66.0	0.00000000000000000000148	0.000000210
IPTG	119	60.1	0.216	0.442	0.00955	0.197	-0.777	16.1	20.0	413	5.95	102	1.84	844000000000000
Full	129	25.9	2.09	1.95	0.0576	0.510	-4.68	41.5	120	1070	1.50	45.9	0.000000149	21200000
