# Supplementary material for: Temperature-Dependent Model of Multi-step Transcription Initiation in Escherichia coli Based on Live Single-Cell Measurements
Source: PLoS Comput Biol. 2016 Oct 28;12(10):e1005174. doi: 10.1371/journal.pcbi.1005174 (PMC5085040; doi:10.1371/journal.pcbi.1005174)
Supplement: S4 Table — The table shows the condition, the fraction of time the gene is on (Duty cycle) and the average burst size and interval. (CSV) [file pcbi.1005174.s005.csv]

Condition	Duty cycle	Burst size	Burst interval
Ara	0.00000886	[ 0.242, 0.395 ]	1210
IPTG	0.00181	[ 0.0316, 0.0517 ]	119
Full	0.0159	[ 0.0506, 0.0827 ]	131
