# Supplementary material for: Temperature-Dependent Model of Multi-step Transcription Initiation in Escherichia coli Based on Live Single-Cell Measurements
Source: PLoS Comput Biol. 2016 Oct 28;12(10):e1005174. doi: 10.1371/journal.pcbi.1005174 (PMC5085040; doi:10.1371/journal.pcbi.1005174)
Supplement: S5 Table — The table shows the temperature condition, number of exact intervals (samples), number of right-censored intervals (R-samples), and the estimated mean, sd, and cv of the intervals. (CSV) [file pcbi.1005174.s006.csv]

Condition	Samples	R-samples	Mean	Sd	Cv
Full, 24 °C	152	138	2060	1700	0.828
Full, 37 °C	254	108	771	500	0.649
