# Supplementary material for: Temperature-Dependent Model of Multi-step Transcription Initiation in Escherichia coli Based on Live Single-Cell Measurements
Source: PLoS Comput Biol. 2016 Oct 28;12(10):e1005174. doi: 10.1371/journal.pcbi.1005174 (PMC5085040; doi:10.1371/journal.pcbi.1005174)
Supplement: S6 Table — The table shows the temperature condition, the presence or absence of on/off switching (On/off), the durations of the significant steps (Steps 1 to 3), the second-best fitting model (Alt model), the difference in BICs (ΔBIC) of the second-best and the best fitting model, and its lower bound (LB). (CSV) [file pcbi.1005174.s007.csv]

Condition	On/off	Step 1	Step 2	Step 3	ΔBIC	ΔBIC LB	Alt model
Full, 24 °C	no	1970	209	n/a	0.224	-0.151	3-step
Full, 37 °C	no	522	131	131	4.67	4.51	2-step
