# Supplementary material for: Temperature-Dependent Model of Multi-step Transcription Initiation in Escherichia coli Based on Live Single-Cell Measurements
Source: PLoS Comput Biol. 2016 Oct 28;12(10):e1005174. doi: 10.1371/journal.pcbi.1005174 (PMC5085040; doi:10.1371/journal.pcbi.1005174)
Supplement: S7 Table — The table shows an arbitrary condition ID, the promoter, concentrations of the inducers (IPTG (mM), Ara (L-arabinose; %), and aTc (anhydrotetracycline; ng/mL)), and the temperature (°C). (CSV) [file pcbi.1005174.s008.csv]

Condition ID	Promoter	IPTG	Arabinose	aTc	Temperature
1	lac/ara-1	1	0	NaN	24
2	lac/ara-1	1	0	NaN	27
3	lac/ara-1	1	0	NaN	30
4	lac/ara-1	1	0	NaN	33
5	lac/ara-1	1	0	NaN	37
6	lac/ara-1	1	0	NaN	39
7	lac/ara-1	1	0	NaN	41
8	lac/ara-1	0	0.1	NaN	24
9	lac/ara-1	0	0.1	NaN	27
10	lac/ara-1	0	0.1	NaN	30
11	lac/ara-1	0	0.1	NaN	33
12	lac/ara-1	0	0.1	NaN	37
13	lac/ara-1	0	0.1	NaN	39
14	lac/ara-1	0	0.1	NaN	41
15	lac/ara-1	1	0.1	NaN	24
16	lac/ara-1	1	0.1	NaN	27
17	lac/ara-1	1	0.1	NaN	30
18	lac/ara-1	1	0.1	NaN	33
19	lac/ara-1	1	0.1	NaN	35
20	lac/ara-1	1	0.1	NaN	37
21	lac/ara-1	1	0.1	NaN	39
22	lac/ara-1	1	0.1	NaN	41
23	tetA	NaN	NaN	15	24
24	tetA	NaN	NaN	15	37
