# Supplementary material for: Temperature-Dependent Model of Multi-step Transcription Initiation in Escherichia coli Based on Live Single-Cell Measurements
Source: PLoS Comput Biol. 2016 Oct 28;12(10):e1005174. doi: 10.1371/journal.pcbi.1005174 (PMC5085040; doi:10.1371/journal.pcbi.1005174)
Supplement: S8 Table — The table shows an arbitrary interval ID, condition ID (a foreign key to), the lower (Interval LB) and upper bounds (Interval UB), and the ID of the interval that precedes in time (Previous Interval ID) for each interval observed in the cells under both promoters in each condition. The order of the rows has no particular meaning. (CSV) [file pcbi.1005174.s009.csv]

Interval ID	Condition ID	Interval LB	Interval UB	Previous Interval ID
1	1	1560	1680	NaN
2	1	2820	2940	1
3	1	1500	1620	2
4	1	2520	2640	NaN
5	1	3000	3120	NaN
6	1	0	60	NaN
7	1	0	60	NaN
8	1	4800	4920	NaN
9	1	3060	3180	NaN
10	1	1620	1740	NaN
11	1	1440	1560	10
12	1	360	480	NaN
13	1	960	1080	NaN
14	1	180	300	NaN
15	1	1020	1140	14
16	1	3480	3600	NaN
17	1	1560	1680	16
18	1	2220	2340	NaN
19	1	2100	2220	NaN
20	1	1920	2040	NaN
21	1	1440	1560	20
22	1	1440	1560	21
23	1	2700	2820	NaN
24	1	60	180	NaN
25	1	5580	5700	NaN
26	1	420	540	NaN
27	1	1320	1440	26
28	1	2160	2280	NaN
29	1	1560	1680	28
30	1	180	300	29
31	1	0	60	NaN
32	1	240	360	NaN
33	1	2940	3060	NaN
34	1	960	1080	NaN
35	1	600	720	NaN
36	1	3240	3360	35
37	1	0	60	NaN
38	1	1380	1500	NaN
39	1	5220	5340	NaN
40	1	2940	3060	NaN
41	1	600	720	40
42	1	4260	4380	NaN
43	1	840	960	NaN
44	1	4020	4140	NaN
45	1	600	Inf	NaN
46	1	2100	Inf	NaN
47	1	180	Inf	3
48	1	960	Inf	4
49	1	1380	Inf	5
50	1	5520	Inf	6
51	1	900	Inf	7
52	1	5760	Inf	NaN
53	1	540	Inf	8
54	1	360	Inf	NaN
55	1	1620	Inf	9
56	1	120	Inf	NaN
57	1	1500	Inf	11
58	1	1500	Inf	12
59	1	2400	Inf	NaN
60	1	360	Inf	NaN
61	1	180	Inf	13
62	1	2880	Inf	NaN
63	1	180	Inf	15
64	1	300	Inf	17
65	1	6300	Inf	NaN
66	1	360	Inf	NaN
67	1	1740	Inf	18
68	1	5280	Inf	NaN
69	1	6180	Inf	NaN
70	1	360	Inf	NaN
71	1	4260	Inf	19
72	1	360	Inf	22
73	1	60	Inf	23
74	1	60	Inf	NaN
75	1	1560	Inf	NaN
76	1	60	Inf	24
77	1	240	Inf	25
78	1	1260	Inf	27
79	1	120	Inf	30
80	1	2940	Inf	NaN
81	1	240	Inf	NaN
82	1	2400	Inf	NaN
83	1	2280	Inf	31
84	1	1140	Inf	NaN
85	1	120	Inf	32
86	1	2160	Inf	33
87	1	60	Inf	NaN
88	1	6360	Inf	NaN
89	1	1560	Inf	34
90	1	4020	Inf	NaN
91	1	360	Inf	36
92	1	2760	Inf	37
93	1	480	Inf	38
94	1	300	Inf	NaN
95	1	120	Inf	39
96	1	0	Inf	NaN
97	1	6240	Inf	NaN
98	1	840	Inf	41
99	1	5580	Inf	NaN
100	1	1080	Inf	42
101	1	720	Inf	43
102	1	1080	Inf	NaN
103	1	2280	Inf	NaN
104	1	2520	Inf	NaN
105	1	2580	Inf	NaN
106	1	540	Inf	NaN
107	1	1140	Inf	44
108	1	180	Inf	NaN
109	1	120	Inf	NaN
110	1	0	Inf	NaN
111	1	420	Inf	NaN
112	2	2040	2160	NaN
113	2	1500	1620	NaN
114	2	480	600	NaN
115	2	180	300	114
116	2	2940	3060	NaN
117	2	60	180	116
118	2	360	480	117
119	2	1260	1380	NaN
120	2	180	300	119
121	2	420	540	NaN
122	2	1680	1800	NaN
123	2	0	60	NaN
124	2	120	240	NaN
125	2	0	60	124
126	2	1080	1200	NaN
127	2	0	60	126
128	2	1560	1680	NaN
129	2	120	240	128
130	2	60	180	NaN
131	2	720	840	130
132	2	2280	2400	NaN
133	2	660	780	132
134	2	1260	1380	NaN
135	2	540	660	NaN
136	2	1080	1200	135
137	2	0	60	NaN
138	2	0	60	137
139	2	840	960	138
140	2	0	120	139
141	2	120	240	NaN
142	2	180	300	141
143	2	420	540	NaN
144	2	2820	2940	NaN
145	2	0	60	144
146	2	1320	1440	NaN
147	2	300	420	NaN
148	2	3000	3120	NaN
149	2	1200	1320	148
150	2	2580	2700	NaN
151	2	0	60	150
152	2	1980	2100	NaN
153	2	3120	3240	NaN
154	2	960	1080	153
155	2	120	240	NaN
156	2	4080	4200	NaN
157	2	360	480	NaN
158	2	960	1080	157
159	2	1920	2040	NaN
160	2	2460	2580	159
161	2	1800	1920	NaN
162	2	480	600	161
163	2	1800	1920	NaN
164	2	240	360	NaN
165	2	3600	3720	NaN
166	2	300	420	165
167	2	2880	3000	NaN
168	2	1620	1740	NaN
169	2	1380	1500	NaN
170	2	2160	2280	NaN
171	2	600	720	NaN
172	2	360	480	NaN
173	2	3000	3120	NaN
174	2	1860	1980	NaN
175	2	2880	3000	NaN
176	2	180	300	175
177	2	540	660	NaN
178	2	480	600	NaN
179	2	300	420	178
180	2	480	600	NaN
181	2	960	1080	NaN
182	2	2880	3000	NaN
183	2	1800	1920	182
184	2	1380	1500	NaN
185	2	1680	1800	NaN
186	2	420	540	NaN
187	2	780	900	NaN
188	2	1860	1980	NaN
189	2	0	60	188
190	2	1440	1560	189
191	2	960	1080	NaN
192	2	1980	2100	NaN
193	2	0	60	192
194	2	1140	1260	193
195	2	840	960	NaN
196	2	1980	2100	NaN
197	2	0	60	NaN
198	2	660	780	NaN
199	2	4320	4440	NaN
200	2	120	240	NaN
201	2	3720	3840	200
202	2	2280	2400	201
203	2	120	240	NaN
204	2	60	180	203
205	2	2280	2400	NaN
206	2	0	60	205
207	2	2400	2520	NaN
208	2	2040	2160	NaN
209	2	1620	1740	NaN
210	2	180	300	NaN
211	2	60	180	NaN
212	2	2100	2220	211
213	2	300	420	212
214	2	1860	1980	NaN
215	2	2340	2460	214
216	2	120	240	215
217	2	1860	1980	NaN
218	2	2580	2700	NaN
219	2	1620	1740	218
220	2	1680	1800	NaN
221	2	2580	2700	NaN
222	2	60	180	NaN
223	2	3240	3360	222
224	2	120	240	NaN
225	2	1740	1860	224
226	2	1260	1380	NaN
227	2	0	60	NaN
228	2	420	Inf	NaN
229	2	3360	Inf	NaN
230	2	2520	Inf	NaN
231	2	240	Inf	112
232	2	1020	Inf	113
233	2	1200	Inf	115
234	2	1500	Inf	NaN
235	2	780	Inf	NaN
236	2	2340	Inf	118
237	2	1680	Inf	NaN
238	2	4560	Inf	120
239	2	1860	Inf	121
240	2	1020	Inf	122
241	2	2880	Inf	NaN
242	2	600	Inf	NaN
243	2	240	Inf	123
244	2	120	Inf	125
245	2	0	Inf	127
246	2	360	Inf	NaN
247	2	2460	Inf	NaN
248	2	1260	Inf	NaN
249	2	0	Inf	129
250	2	660	Inf	131
251	2	240	Inf	133
252	2	1140	Inf	NaN
253	2	420	Inf	NaN
254	2	2700	Inf	NaN
255	2	540	Inf	134
256	2	0	Inf	136
257	2	1800	Inf	NaN
258	2	600	Inf	140
259	2	1800	Inf	142
260	2	1200	Inf	NaN
261	2	1260	Inf	NaN
262	2	300	Inf	NaN
263	2	720	Inf	NaN
264	2	300	Inf	NaN
265	2	240	Inf	NaN
266	2	1800	Inf	143
267	2	420	Inf	145
268	2	540	Inf	146
269	2	1500	Inf	147
270	2	180	Inf	NaN
271	2	1080	Inf	149
272	2	960	Inf	NaN
273	2	6180	Inf	NaN
274	2	960	Inf	NaN
275	2	1200	Inf	NaN
276	2	1020	Inf	151
277	2	0	Inf	NaN
278	2	2460	Inf	NaN
279	2	720	Inf	NaN
280	2	420	Inf	NaN
281	2	2040	Inf	NaN
282	2	1860	Inf	NaN
283	2	2040	Inf	NaN
284	2	900	Inf	152
285	2	1380	Inf	NaN
286	2	300	Inf	154
287	2	2340	Inf	155
288	2	180	Inf	156
289	2	1140	Inf	158
290	2	420	Inf	160
291	2	300	Inf	NaN
292	2	60	Inf	162
293	2	840	Inf	NaN
294	2	3000	Inf	NaN
295	2	420	Inf	163
296	2	1920	Inf	NaN
297	2	780	Inf	164
298	2	1800	Inf	NaN
299	2	1500	Inf	NaN
300	2	720	Inf	NaN
301	2	1020	Inf	NaN
302	2	1200	Inf	NaN
303	2	480	Inf	NaN
304	2	6300	Inf	NaN
305	2	420	Inf	166
306	2	0	Inf	NaN
307	2	1200	Inf	167
308	2	2760	Inf	NaN
309	2	1380	Inf	NaN
310	2	780	Inf	NaN
311	2	2400	Inf	168
312	2	1560	Inf	169
313	2	360	Inf	NaN
314	2	3780	Inf	NaN
315	2	120	Inf	NaN
316	2	1920	Inf	170
317	2	480	Inf	NaN
318	2	1500	Inf	NaN
319	2	60	Inf	171
320	2	120	Inf	NaN
321	2	1380	Inf	NaN
322	2	120	Inf	NaN
323	2	300	Inf	172
324	2	1800	Inf	NaN
325	2	120	Inf	NaN
326	2	2760	Inf	173
327	2	120	Inf	174
328	2	0	Inf	176
329	2	1080	Inf	NaN
330	2	0	Inf	NaN
331	2	5160	Inf	177
332	2	240	Inf	NaN
333	2	240	Inf	NaN
334	2	300	Inf	179
335	2	360	Inf	NaN
336	2	1740	Inf	180
337	2	2700	Inf	181
338	2	360	Inf	183
339	2	900	Inf	NaN
340	2	1920	Inf	184
341	2	840	Inf	185
342	2	1260	Inf	186
343	2	300	Inf	187
344	2	1020	Inf	190
345	2	1320	Inf	191
346	2	180	Inf	NaN
347	2	1260	Inf	NaN
348	2	420	Inf	194
349	2	360	Inf	NaN
350	2	1500	Inf	NaN
351	2	1440	Inf	NaN
352	2	2940	Inf	NaN
353	2	720	Inf	195
354	2	2340	Inf	NaN
355	2	60	Inf	196
356	2	840	Inf	197
357	2	420	Inf	NaN
358	2	60	Inf	198
359	2	540	Inf	NaN
360	2	60	Inf	199
361	2	300	Inf	NaN
362	2	60	Inf	202
363	2	1140	Inf	NaN
364	2	540	Inf	NaN
365	2	660	Inf	204
366	2	720	Inf	NaN
367	2	900	Inf	206
368	2	180	Inf	NaN
369	2	2700	Inf	NaN
370	2	180	Inf	207
371	2	2820	Inf	NaN
372	2	2280	Inf	NaN
373	2	1200	Inf	NaN
374	2	2220	Inf	NaN
375	2	1380	Inf	NaN
376	2	1860	Inf	NaN
377	2	780	Inf	NaN
378	2	240	Inf	NaN
379	2	60	Inf	208
380	2	60	Inf	209
381	2	180	Inf	NaN
382	2	300	Inf	210
383	2	1320	Inf	NaN
384	2	0	Inf	NaN
385	2	660	Inf	NaN
386	2	960	Inf	NaN
387	2	600	Inf	213
388	2	0	Inf	NaN
389	2	120	Inf	216
390	2	420	Inf	217
391	2	3660	Inf	NaN
392	2	660	Inf	219
393	2	1980	Inf	220
394	2	960	Inf	NaN
395	2	540	Inf	221
396	2	900	Inf	NaN
397	2	240	Inf	223
398	2	60	Inf	225
399	2	840	Inf	226
400	2	180	Inf	NaN
401	2	60	Inf	227
402	2	1140	Inf	NaN
403	2	180	Inf	NaN
404	2	480	Inf	NaN
405	2	720	Inf	NaN
406	2	60	Inf	NaN
407	3	420	540	NaN
408	3	960	1080	NaN
409	3	0	60	NaN
410	3	0	60	409
411	3	720	840	410
412	3	480	600	411
413	3	1680	1800	412
414	3	60	180	NaN
415	3	120	240	NaN
416	3	360	480	NaN
417	3	1020	1140	NaN
418	3	0	60	417
419	3	480	600	418
420	3	0	60	NaN
421	3	960	1080	420
422	3	300	420	NaN
423	3	60	180	422
424	3	1740	1860	423
425	3	0	60	NaN
426	3	1380	1500	425
427	3	0	60	NaN
428	3	0	60	427
429	3	240	360	428
430	3	720	840	429
431	3	0	60	430
432	3	1860	1980	431
433	3	240	360	NaN
434	3	360	480	433
435	3	720	840	434
436	3	720	840	435
437	3	180	300	436
438	3	1440	1560	NaN
439	3	0	60	NaN
440	3	3240	3360	439
441	3	1560	1680	NaN
442	3	2280	2400	NaN
443	3	0	60	NaN
444	3	60	180	NaN
445	3	3000	Inf	407
446	3	2400	Inf	NaN
447	3	1860	Inf	408
448	3	960	Inf	NaN
449	3	3600	Inf	NaN
450	3	300	Inf	413
451	3	2220	Inf	414
452	3	120	Inf	415
453	3	3660	Inf	416
454	3	240	Inf	419
455	3	120	Inf	NaN
456	3	3720	Inf	NaN
457	3	480	Inf	421
458	3	1560	Inf	424
459	3	3540	Inf	NaN
460	3	2400	Inf	NaN
461	3	3480	Inf	426
462	3	120	Inf	NaN
463	3	540	Inf	432
464	3	600	Inf	NaN
465	3	900	Inf	437
466	3	120	Inf	438
467	3	1440	Inf	NaN
468	3	300	Inf	NaN
469	3	1440	Inf	440
470	3	2520	Inf	441
471	3	1140	Inf	442
472	3	1200	Inf	443
473	3	1560	Inf	NaN
474	3	0	Inf	NaN
475	3	180	Inf	NaN
476	3	360	Inf	NaN
477	3	540	Inf	444
478	3	600	Inf	NaN
479	4	5100	5220	NaN
480	4	1380	1500	NaN
481	4	300	420	NaN
482	4	3900	4020	NaN
483	4	420	540	482
484	4	360	480	483
485	4	600	720	NaN
486	4	720	840	NaN
487	4	1380	1500	NaN
488	4	360	480	487
489	4	4740	4860	NaN
490	4	4200	4320	NaN
491	4	1080	1200	NaN
492	4	4200	4320	491
493	4	1800	1920	NaN
494	4	300	420	493
495	4	300	420	NaN
496	4	0	60	NaN
497	4	1440	1560	496
498	4	2340	2460	NaN
499	4	660	780	498
500	4	1920	2040	NaN
501	4	600	720	500
502	4	1020	1140	501
503	4	3060	3180	NaN
504	4	120	240	NaN
505	4	1740	1860	NaN
506	4	540	660	NaN
507	4	780	900	NaN
508	4	600	720	507
509	4	120	240	NaN
510	4	0	120	509
511	4	1440	1560	NaN
512	4	60	180	NaN
513	4	420	540	NaN
514	4	60	180	NaN
515	4	480	600	NaN
516	4	960	1080	515
517	4	840	960	516
518	4	0	60	NaN
519	4	1140	1260	NaN
520	4	1320	1440	519
521	4	1560	1680	NaN
522	4	1320	1440	521
523	4	180	300	NaN
524	4	780	900	NaN
525	4	60	180	524
526	4	1140	1260	NaN
527	4	180	300	NaN
528	4	1140	1260	527
529	4	120	240	528
530	4	360	480	NaN
531	4	360	480	530
532	4	780	900	531
533	4	1200	1320	532
534	4	180	300	533
535	4	0	120	534
536	4	0	60	535
537	4	420	540	536
538	4	0	60	NaN
539	4	0	60	NaN
540	4	300	420	NaN
541	4	2340	2460	NaN
542	4	1980	2100	541
543	4	2700	2820	NaN
544	4	480	600	543
545	4	780	900	NaN
546	4	1200	1320	NaN
547	4	300	420	NaN
548	4	1020	1140	547
549	4	0	60	NaN
550	4	4620	4740	NaN
551	4	780	900	NaN
552	4	3780	3900	551
553	4	1740	1860	NaN
554	4	3180	3300	553
555	4	0	60	NaN
556	4	1440	1560	NaN
557	4	0	60	556
558	4	960	1080	557
559	4	0	60	558
560	4	780	900	NaN
561	4	1740	1860	560
562	4	0	60	561
563	4	120	240	NaN
564	4	420	540	563
565	4	420	540	564
566	4	480	600	565
567	4	360	480	566
568	4	120	240	NaN
569	4	60	180	568
570	4	3780	3900	569
571	4	300	420	570
572	4	0	60	NaN
573	4	120	240	572
574	4	600	720	573
575	4	2040	2160	NaN
576	4	1560	1680	NaN
577	4	780	900	576
578	4	5040	5160	NaN
579	4	900	1020	NaN
580	4	1560	1680	579
581	4	180	300	NaN
582	4	1140	1260	581
583	4	120	240	582
584	4	180	300	583
585	4	0	120	NaN
586	4	480	600	NaN
587	4	720	840	NaN
588	4	4680	4800	NaN
589	4	60	180	NaN
590	4	1560	1680	589
591	4	300	420	NaN
592	4	2040	2160	NaN
593	4	120	240	592
594	4	2160	2280	NaN
595	4	360	480	NaN
596	4	360	480	595
597	4	0	120	NaN
598	4	0	60	597
599	4	480	600	NaN
600	4	240	360	NaN
601	4	1200	1320	NaN
602	4	0	60	601
603	4	180	300	602
604	4	60	180	NaN
605	4	300	420	604
606	4	1800	1920	605
607	4	360	480	606
608	4	0	60	607
609	4	600	720	NaN
610	4	360	480	609
611	4	0	60	610
612	4	240	360	611
613	4	2640	2760	NaN
614	4	0	60	613
615	4	0	60	NaN
616	4	2220	2340	NaN
617	4	180	300	616
618	4	480	600	617
619	4	1380	1500	NaN
620	4	480	600	619
621	4	240	360	620
622	4	0	60	621
623	4	1680	1800	NaN
624	4	1980	2100	NaN
625	4	240	360	NaN
626	4	900	1020	625
627	4	780	900	NaN
628	4	1380	1500	NaN
629	4	360	480	628
630	4	0	60	NaN
631	4	0	60	630
632	4	540	660	631
633	4	720	840	632
634	4	1620	1740	NaN
635	4	660	780	NaN
636	4	240	360	NaN
637	4	1620	1740	636
638	4	180	300	637
639	4	300	420	NaN
640	4	420	540	639
641	4	1140	1260	NaN
642	4	360	480	641
643	4	420	540	NaN
644	4	600	720	NaN
645	4	180	300	644
646	4	300	420	645
647	4	120	240	NaN
648	4	120	240	647
649	4	60	180	648
650	4	300	420	NaN
651	4	420	540	650
652	4	540	660	NaN
653	4	60	180	NaN
654	4	480	Inf	NaN
655	4	420	Inf	NaN
656	4	420	Inf	NaN
657	4	600	Inf	NaN
658	4	1140	Inf	NaN
659	4	300	Inf	NaN
660	4	3420	Inf	NaN
661	4	1260	Inf	NaN
662	4	1200	Inf	479
663	4	180	Inf	NaN
664	4	3540	Inf	480
665	4	120	Inf	481
666	4	2580	Inf	NaN
667	4	780	Inf	NaN
668	4	900	Inf	484
669	4	1140	Inf	NaN
670	4	480	Inf	NaN
671	4	1260	Inf	485
672	4	2580	Inf	NaN
673	4	1440	Inf	486
674	4	120	Inf	488
675	4	120	Inf	NaN
676	4	120	Inf	489
677	4	60	Inf	490
678	4	180	Inf	492
679	4	300	Inf	494
680	4	1860	Inf	495
681	4	3000	Inf	497
682	4	3660	Inf	NaN
683	4	1320	Inf	NaN
684	4	240	Inf	NaN
685	4	1320	Inf	NaN
686	4	600	Inf	499
687	4	180	Inf	502
688	4	0	Inf	503
689	4	3300	Inf	504
690	4	180	Inf	NaN
691	4	1380	Inf	NaN
692	4	1560	Inf	NaN
693	4	240	Inf	505
694	4	1320	Inf	NaN
695	4	2220	Inf	NaN
696	4	1560	Inf	NaN
697	4	1260	Inf	506
698	4	540	Inf	508
699	4	2340	Inf	NaN
700	4	1260	Inf	NaN
701	4	1740	Inf	NaN
702	4	1560	Inf	510
703	4	660	Inf	511
704	4	180	Inf	512
705	4	180	Inf	NaN
706	4	120	Inf	NaN
707	4	240	Inf	NaN
708	4	1020	Inf	513
709	4	240	Inf	514
710	4	120	Inf	NaN
711	4	3180	Inf	NaN
712	4	1680	Inf	517
713	4	900	Inf	518
714	4	60	Inf	NaN
715	4	2340	Inf	NaN
716	4	120	Inf	520
717	4	0	Inf	NaN
718	4	960	Inf	NaN
719	4	120	Inf	NaN
720	4	240	Inf	522
721	4	240	Inf	523
722	4	300	Inf	NaN
723	4	660	Inf	525
724	4	0	Inf	NaN
725	4	2160	Inf	NaN
726	4	3300	Inf	NaN
727	4	3480	Inf	NaN
728	4	0	Inf	526
729	4	2460	Inf	NaN
730	4	360	Inf	NaN
731	4	4200	Inf	529
732	4	0	Inf	537
733	4	540	Inf	NaN
734	4	420	Inf	538
735	4	120	Inf	NaN
736	4	5640	Inf	539
737	4	2700	Inf	540
738	4	60	Inf	542
739	4	3000	Inf	NaN
740	4	2760	Inf	544
741	4	6300	Inf	NaN
742	4	2880	Inf	545
743	4	1200	Inf	NaN
744	4	600	Inf	546
745	4	1080	Inf	548
746	4	120	Inf	549
747	4	780	Inf	NaN
748	4	1980	Inf	NaN
749	4	780	Inf	550
750	4	420	Inf	NaN
751	4	1620	Inf	NaN
752	4	0	Inf	NaN
753	4	1380	Inf	552
754	4	1320	Inf	NaN
755	4	660	Inf	554
756	4	1320	Inf	555
757	4	3360	Inf	559
758	4	300	Inf	562
759	4	1140	Inf	567
760	4	480	Inf	571
761	4	4740	Inf	574
762	4	480	Inf	575
763	4	3720	Inf	NaN
764	4	600	Inf	NaN
765	4	300	Inf	577
766	4	780	Inf	NaN
767	4	60	Inf	578
768	4	1620	Inf	NaN
769	4	660	Inf	580
770	4	1020	Inf	NaN
771	4	3240	Inf	NaN
772	4	2400	Inf	584
773	4	1860	Inf	585
774	4	1500	Inf	586
775	4	1380	Inf	587
776	4	480	Inf	NaN
777	4	0	Inf	588
778	4	3000	Inf	590
779	4	360	Inf	591
780	4	2460	Inf	NaN
781	4	1500	Inf	NaN
782	4	60	Inf	593
783	4	1320	Inf	NaN
784	4	2580	Inf	NaN
785	4	1200	Inf	594
786	4	1680	Inf	NaN
787	4	540	Inf	596
788	4	3720	Inf	598
789	4	2520	Inf	NaN
790	4	3240	Inf	599
791	4	780	Inf	600
792	4	2520	Inf	NaN
793	4	2400	Inf	NaN
794	4	2520	Inf	NaN
795	4	2880	Inf	NaN
796	4	300	Inf	603
797	4	300	Inf	608
798	4	600	Inf	612
799	4	1200	Inf	NaN
800	4	1320	Inf	NaN
801	4	180	Inf	NaN
802	4	300	Inf	614
803	4	2700	Inf	615
804	4	60	Inf	618
805	4	780	Inf	622
806	4	60	Inf	623
807	4	900	Inf	624
808	4	2880	Inf	NaN
809	4	1080	Inf	626
810	4	900	Inf	627
811	4	60	Inf	629
812	4	660	Inf	633
813	4	900	Inf	634
814	4	780	Inf	635
815	4	2100	Inf	NaN
816	4	180	Inf	638
817	4	900	Inf	640
818	4	420	Inf	642
819	4	60	Inf	643
820	4	780	Inf	646
821	4	1200	Inf	NaN
822	4	180	Inf	649
823	4	120	Inf	651
824	4	1500	Inf	NaN
825	4	1200	Inf	NaN
826	4	120	Inf	652
827	4	600	Inf	NaN
828	4	360	Inf	NaN
829	4	540	Inf	NaN
830	4	0	Inf	NaN
831	4	180	Inf	653
832	4	60	Inf	NaN
833	5	420	540	NaN
834	5	960	1080	833
835	5	1260	1380	834
836	5	0	120	835
837	5	480	600	NaN
838	5	420	540	NaN
839	5	2160	2280	838
840	5	300	420	NaN
841	5	2400	2520	NaN
842	5	1260	1380	NaN
843	5	1860	1980	842
844	5	0	120	NaN
845	5	2880	3000	NaN
846	5	960	1080	845
847	5	1200	1320	NaN
848	5	2220	2340	NaN
849	5	1080	1200	848
850	5	600	720	849
851	5	1440	1560	NaN
852	5	2760	2880	851
853	5	360	480	852
854	5	3780	3900	NaN
855	5	2340	2460	NaN
856	5	2460	2580	NaN
857	5	3060	3180	856
858	5	0	60	857
859	5	0	120	NaN
860	5	3060	3180	NaN
861	5	0	60	NaN
862	5	0	60	861
863	5	2520	2640	862
864	5	0	60	NaN
865	5	1620	1740	864
866	5	660	780	865
867	5	0	60	NaN
868	5	720	840	867
869	5	660	780	NaN
870	5	1020	1140	869
871	5	540	660	870
872	5	120	240	NaN
873	5	900	1020	872
874	5	300	420	873
875	5	300	420	874
876	5	780	900	NaN
877	5	360	480	NaN
878	5	240	360	NaN
879	5	60	180	878
880	5	420	540	879
881	5	0	60	NaN
882	5	480	600	NaN
883	5	540	660	882
884	5	180	300	NaN
885	5	660	780	884
886	5	480	600	NaN
887	5	480	600	NaN
888	5	900	1020	NaN
889	5	420	540	888
890	5	0	120	889
891	5	300	420	890
892	5	1140	1260	NaN
893	5	60	180	NaN
894	5	660	780	893
895	5	3600	3720	NaN
896	5	1020	1140	NaN
897	5	1980	2100	NaN
898	5	480	600	NaN
899	5	0	60	NaN
900	5	1500	1620	NaN
901	5	60	180	NaN
902	5	600	720	NaN
903	5	1260	1380	NaN
904	5	1980	2100	NaN
905	5	480	600	904
906	5	1560	1680	NaN
907	5	1200	1320	906
908	5	1020	1140	NaN
909	5	2400	2520	NaN
910	5	1560	1680	909
911	5	420	540	NaN
912	5	780	900	911
913	5	1200	1320	912
914	5	840	960	913
915	5	540	660	914
916	5	3600	3720	NaN
917	5	1320	1440	NaN
918	5	1980	2100	NaN
919	5	2580	2700	NaN
920	5	2280	2400	NaN
921	5	1200	1320	NaN
922	5	0	60	921
923	5	1440	1560	NaN
924	5	60	180	NaN
925	5	3300	Inf	NaN
926	5	1440	Inf	836
927	5	660	Inf	837
928	5	1140	Inf	839
929	5	1080	Inf	840
930	5	2100	Inf	NaN
931	5	1920	Inf	841
932	5	720	Inf	NaN
933	5	240	Inf	NaN
934	5	1020	Inf	843
935	5	2100	Inf	NaN
936	5	240	Inf	844
937	5	300	Inf	846
938	5	4320	Inf	NaN
939	5	360	Inf	NaN
940	5	1200	Inf	NaN
941	5	3600	Inf	847
942	5	120	Inf	850
943	5	2700	Inf	NaN
944	5	300	Inf	853
945	5	720	Inf	NaN
946	5	540	Inf	NaN
947	5	720	Inf	NaN
948	5	3300	Inf	NaN
949	5	3660	Inf	NaN
950	5	2280	Inf	854
951	5	1320	Inf	NaN
952	5	60	Inf	NaN
953	5	3720	Inf	855
954	5	5580	Inf	NaN
955	5	240	Inf	858
956	5	1980	Inf	859
957	5	600	Inf	860
958	5	3840	Inf	NaN
959	5	1920	Inf	863
960	5	60	Inf	866
961	5	420	Inf	868
962	5	1020	Inf	871
963	5	300	Inf	875
964	5	1680	Inf	876
965	5	2040	Inf	877
966	5	2280	Inf	NaN
967	5	2460	Inf	NaN
968	5	2340	Inf	NaN
969	5	2520	Inf	NaN
970	5	60	Inf	NaN
971	5	2100	Inf	880
972	5	240	Inf	NaN
973	5	60	Inf	NaN
974	5	1200	Inf	881
975	5	240	Inf	883
976	5	2160	Inf	NaN
977	5	2100	Inf	NaN
978	5	1320	Inf	885
979	5	2040	Inf	886
980	5	1080	Inf	887
981	5	1320	Inf	891
982	5	60	Inf	892
983	5	1920	Inf	NaN
984	5	1080	Inf	NaN
985	5	360	Inf	NaN
986	5	240	Inf	NaN
987	5	60	Inf	894
988	5	300	Inf	NaN
989	5	180	Inf	NaN
990	5	0	Inf	NaN
991	5	0	Inf	NaN
992	5	1200	Inf	NaN
993	5	300	Inf	NaN
994	5	720	Inf	895
995	5	1320	Inf	896
996	5	240	Inf	897
997	5	1560	Inf	NaN
998	5	0	Inf	NaN
999	5	240	Inf	898
1000	5	1680	Inf	NaN
1001	5	720	Inf	899
1002	5	900	Inf	900
1003	5	0	Inf	901
1004	5	900	Inf	NaN
1005	5	1080	Inf	NaN
1006	5	240	Inf	NaN
1007	5	0	Inf	902
1008	5	0	Inf	NaN
1009	5	1260	Inf	NaN
1010	5	240	Inf	NaN
1011	5	1200	Inf	NaN
1012	5	600	Inf	NaN
1013	5	480	Inf	903
1014	5	1920	Inf	905
1015	5	120	Inf	907
1016	5	360	Inf	NaN
1017	5	720	Inf	NaN
1018	5	3000	Inf	908
1019	5	1020	Inf	910
1020	5	480	Inf	NaN
1021	5	2880	Inf	NaN
1022	5	660	Inf	915
1023	5	180	Inf	916
1024	5	1200	Inf	917
1025	5	4140	Inf	NaN
1026	5	240	Inf	NaN
1027	5	2460	Inf	NaN
1028	5	1560	Inf	918
1029	5	1140	Inf	NaN
1030	5	1080	Inf	919
1031	5	2940	Inf	NaN
1032	5	180	Inf	920
1033	5	300	Inf	NaN
1034	5	660	Inf	NaN
1035	5	900	Inf	922
1036	5	180	Inf	923
1037	5	720	Inf	924
1038	5	600	Inf	NaN
1039	6	4740	4860	NaN
1040	6	180	300	NaN
1041	6	840	960	NaN
1042	6	2040	2160	NaN
1043	6	120	240	1042
1044	6	960	1080	NaN
1045	6	180	300	NaN
1046	6	240	360	1045
1047	6	0	120	NaN
1048	6	1140	1260	NaN
1049	6	780	900	NaN
1050	6	0	60	NaN
1051	6	1380	1500	1050
1052	6	0	60	1051
1053	6	0	120	NaN
1054	6	840	960	1053
1055	6	1920	2040	NaN
1056	6	1080	1200	NaN
1057	6	2400	2520	NaN
1058	6	660	780	NaN
1059	6	1260	1380	NaN
1060	6	120	240	1059
1061	6	420	540	NaN
1062	6	1620	1740	NaN
1063	6	1080	1200	NaN
1064	6	480	600	1063
1065	6	60	180	1064
1066	6	180	300	NaN
1067	6	1200	1320	1066
1068	6	480	600	NaN
1069	6	0	120	NaN
1070	6	1680	1800	NaN
1071	6	0	60	NaN
1072	6	300	420	NaN
1073	6	300	420	NaN
1074	6	420	540	NaN
1075	6	3960	4080	NaN
1076	6	420	540	NaN
1077	6	2160	2280	NaN
1078	6	900	1020	NaN
1079	6	0	60	NaN
1080	6	0	60	NaN
1081	6	1440	1560	1080
1082	6	360	480	NaN
1083	6	0	60	NaN
1084	6	0	120	NaN
1085	6	780	900	1084
1086	6	3180	3300	NaN
1087	6	540	660	NaN
1088	6	180	300	NaN
1089	6	420	540	1088
1090	6	1080	1200	1089
1091	6	180	300	NaN
1092	6	3180	3300	NaN
1093	6	60	180	NaN
1094	6	2100	2220	1093
1095	6	4200	4320	NaN
1096	6	0	120	1095
1097	6	1260	1380	NaN
1098	6	0	120	1097
1099	6	780	900	NaN
1100	6	240	360	1099
1101	6	900	1020	NaN
1102	6	3360	3480	NaN
1103	6	1500	1620	NaN
1104	6	660	780	1103
1105	6	0	60	1104
1106	6	720	840	NaN
1107	6	960	1080	NaN
1108	6	420	540	1107
1109	6	900	1020	NaN
1110	6	240	360	1109
1111	6	2580	2700	1110
1112	6	2280	2400	NaN
1113	6	1500	1620	1112
1114	6	300	420	NaN
1115	6	660	780	1114
1116	6	720	840	NaN
1117	6	420	540	NaN
1118	6	3240	3360	NaN
1119	6	0	120	NaN
1120	6	1200	1320	NaN
1121	6	660	780	NaN
1122	6	960	Inf	NaN
1123	6	1440	Inf	1039
1124	6	2940	Inf	NaN
1125	6	240	Inf	NaN
1126	6	2940	Inf	1040
1127	6	180	Inf	NaN
1128	6	2280	Inf	NaN
1129	6	1620	Inf	1041
1130	6	540	Inf	1043
1131	6	300	Inf	NaN
1132	6	540	Inf	1044
1133	6	1560	Inf	1046
1134	6	240	Inf	1047
1135	6	120	Inf	NaN
1136	6	120	Inf	1048
1137	6	0	Inf	1049
1138	6	2760	Inf	1052
1139	6	1200	Inf	NaN
1140	6	540	Inf	1054
1141	6	0	Inf	1055
1142	6	60	Inf	1056
1143	6	120	Inf	NaN
1144	6	180	Inf	1057
1145	6	3360	Inf	1058
1146	6	0	Inf	NaN
1147	6	540	Inf	NaN
1148	6	0	Inf	NaN
1149	6	360	Inf	NaN
1150	6	360	Inf	1060
1151	6	600	Inf	NaN
1152	6	600	Inf	NaN
1153	6	3300	Inf	1061
1154	6	240	Inf	1062
1155	6	1680	Inf	NaN
1156	6	2400	Inf	1065
1157	6	0	Inf	1067
1158	6	60	Inf	NaN
1159	6	0	Inf	1068
1160	6	3900	Inf	NaN
1161	6	1800	Inf	1069
1162	6	2220	Inf	NaN
1163	6	840	Inf	1070
1164	6	3000	Inf	1071
1165	6	1500	Inf	NaN
1166	6	180	Inf	1072
1167	6	120	Inf	NaN
1168	6	4320	Inf	1073
1169	6	1260	Inf	NaN
1170	6	120	Inf	1074
1171	6	60	Inf	1075
1172	6	1380	Inf	NaN
1173	6	1920	Inf	NaN
1174	6	480	Inf	1076
1175	6	1260	Inf	1077
1176	6	240	Inf	NaN
1177	6	540	Inf	1078
1178	6	1560	Inf	NaN
1179	6	1560	Inf	1079
1180	6	480	Inf	NaN
1181	6	60	Inf	NaN
1182	6	480	Inf	NaN
1183	6	600	Inf	1081
1184	6	1980	Inf	NaN
1185	6	540	Inf	1082
1186	6	840	Inf	NaN
1187	6	1560	Inf	1083
1188	6	1140	Inf	1085
1189	6	300	Inf	NaN
1190	6	780	Inf	NaN
1191	6	240	Inf	1086
1192	6	60	Inf	1087
1193	6	360	Inf	NaN
1194	6	1260	Inf	1090
1195	6	1680	Inf	NaN
1196	6	300	Inf	NaN
1197	6	3840	Inf	NaN
1198	6	840	Inf	1091
1199	6	540	Inf	1092
1200	6	60	Inf	1094
1201	6	900	Inf	NaN
1202	6	1560	Inf	NaN
1203	6	1440	Inf	NaN
1204	6	60	Inf	NaN
1205	6	660	Inf	NaN
1206	6	360	Inf	NaN
1207	6	360	Inf	NaN
1208	6	1440	Inf	NaN
1209	6	0	Inf	NaN
1210	6	2040	Inf	NaN
1211	6	300	Inf	1096
1212	6	2400	Inf	1098
1213	6	60	Inf	1100
1214	6	0	Inf	NaN
1215	6	360	Inf	1101
1216	6	1980	Inf	NaN
1217	6	480	Inf	NaN
1218	6	360	Inf	NaN
1219	6	1800	Inf	NaN
1220	6	2400	Inf	NaN
1221	6	3240	Inf	NaN
1222	6	960	Inf	NaN
1223	6	120	Inf	NaN
1224	6	120	Inf	NaN
1225	6	600	Inf	NaN
1226	6	1260	Inf	NaN
1227	6	1380	Inf	1102
1228	6	240	Inf	NaN
1229	6	3420	Inf	NaN
1230	6	3360	Inf	1105
1231	6	2820	Inf	1106
1232	6	840	Inf	NaN
1233	6	180	Inf	1108
1234	6	1500	Inf	NaN
1235	6	600	Inf	NaN
1236	6	360	Inf	1111
1237	6	540	Inf	NaN
1238	6	600	Inf	1113
1239	6	0	Inf	NaN
1240	6	1380	Inf	1115
1241	6	1980	Inf	1116
1242	6	60	Inf	1117
1243	6	480	Inf	NaN
1244	6	900	Inf	NaN
1245	6	120	Inf	1118
1246	6	840	Inf	NaN
1247	6	300	Inf	NaN
1248	6	600	Inf	1119
1249	6	1800	Inf	NaN
1250	6	300	Inf	1120
1251	6	540	Inf	1121
1252	6	60	Inf	NaN
1253	6	720	Inf	NaN
1254	7	600	720	NaN
1255	7	60	180	1254
1256	7	900	1020	NaN
1257	7	2940	3060	NaN
1258	7	540	Inf	1255
1259	7	600	Inf	NaN
1260	7	600	Inf	NaN
1261	7	780	Inf	NaN
1262	7	180	Inf	1256
1263	7	60	Inf	NaN
1264	7	120	Inf	NaN
1265	7	720	Inf	NaN
1266	7	780	Inf	1257
1267	7	960	Inf	NaN
1268	7	420	Inf	NaN
1269	7	240	Inf	NaN
1270	7	960	Inf	NaN
1271	7	1980	Inf	NaN
1272	7	600	Inf	NaN
1273	7	2220	Inf	NaN
1274	7	1380	Inf	NaN
1275	8	1440	1560	NaN
1276	8	780	900	1275
1277	8	2040	2160	NaN
1278	8	240	360	NaN
1279	8	3180	3300	NaN
1280	8	840	960	NaN
1281	8	2220	2340	NaN
1282	8	240	360	NaN
1283	8	60	180	NaN
1284	8	840	960	NaN
1285	8	1920	2040	NaN
1286	8	1140	1260	NaN
1287	8	120	240	NaN
1288	8	840	960	NaN
1289	8	2220	2340	NaN
1290	8	2700	2820	NaN
1291	8	0	60	NaN
1292	8	900	1020	1291
1293	8	180	300	1292
1294	8	420	540	1293
1295	8	180	300	1294
1296	8	60	180	1295
1297	8	3120	Inf	NaN
1298	8	2880	Inf	NaN
1299	8	2520	Inf	1276
1300	8	1800	Inf	NaN
1301	8	1980	Inf	NaN
1302	8	600	Inf	NaN
1303	8	2220	Inf	NaN
1304	8	1020	Inf	NaN
1305	8	2400	Inf	NaN
1306	8	1500	Inf	1277
1307	8	1620	Inf	NaN
1308	8	1560	Inf	NaN
1309	8	0	Inf	1278
1310	8	360	Inf	NaN
1311	8	1560	Inf	1279
1312	8	4020	Inf	NaN
1313	8	3360	Inf	NaN
1314	8	1380	Inf	NaN
1315	8	420	Inf	NaN
1316	8	360	Inf	1280
1317	8	1380	Inf	NaN
1318	8	2040	Inf	1281
1319	8	780	Inf	1282
1320	8	3120	Inf	NaN
1321	8	0	Inf	NaN
1322	8	60	Inf	1283
1323	8	360	Inf	NaN
1324	8	0	Inf	NaN
1325	8	960	Inf	NaN
1326	8	960	Inf	NaN
1327	8	1020	Inf	NaN
1328	8	360	Inf	NaN
1329	8	2580	Inf	1284
1330	8	660	Inf	NaN
1331	8	540	Inf	NaN
1332	8	60	Inf	NaN
1333	8	3060	Inf	NaN
1334	8	360	Inf	1285
1335	8	1440	Inf	NaN
1336	8	0	Inf	NaN
1337	8	180	Inf	NaN
1338	8	900	Inf	NaN
1339	8	2100	Inf	NaN
1340	8	180	Inf	NaN
1341	8	1440	Inf	NaN
1342	8	180	Inf	1286
1343	8	0	Inf	NaN
1344	8	720	Inf	NaN
1345	8	1680	Inf	1287
1346	8	0	Inf	NaN
1347	8	2280	Inf	NaN
1348	8	6000	Inf	NaN
1349	8	540	Inf	NaN
1350	8	1500	Inf	NaN
1351	8	240	Inf	1288
1352	8	720	Inf	NaN
1353	8	300	Inf	1289
1354	8	1320	Inf	NaN
1355	8	1740	Inf	NaN
1356	8	120	Inf	NaN
1357	8	420	Inf	NaN
1358	8	1200	Inf	NaN
1359	8	420	Inf	1290
1360	8	60	Inf	1296
1361	8	180	Inf	NaN
1362	8	4680	Inf	NaN
1363	8	180	Inf	NaN
1364	8	300	Inf	NaN
1365	9	4320	4440	NaN
1366	9	120	240	NaN
1367	9	3960	4080	NaN
1368	9	360	480	NaN
1369	9	240	360	1368
1370	9	1200	1320	1369
1371	9	2040	2160	1370
1372	9	1620	1740	NaN
1373	9	300	420	NaN
1374	9	360	480	NaN
1375	9	540	660	1374
1376	9	0	60	1375
1377	9	360	480	NaN
1378	9	2700	2820	NaN
1379	9	60	180	NaN
1380	9	300	420	1379
1381	9	2160	2280	NaN
1382	9	0	120	NaN
1383	9	1020	1140	1382
1384	9	420	Inf	1365
1385	9	180	Inf	NaN
1386	9	2760	Inf	1366
1387	9	1980	Inf	NaN
1388	9	240	Inf	NaN
1389	9	2220	Inf	NaN
1390	9	1140	Inf	NaN
1391	9	2220	Inf	NaN
1392	9	840	Inf	NaN
1393	9	0	Inf	NaN
1394	9	0	Inf	NaN
1395	9	1620	Inf	1367
1396	9	1860	Inf	1371
1397	9	4920	Inf	NaN
1398	9	2220	Inf	NaN
1399	9	720	Inf	NaN
1400	9	240	Inf	1372
1401	9	1140	Inf	1373
1402	9	900	Inf	NaN
1403	9	60	Inf	1376
1404	9	1500	Inf	NaN
1405	9	1740	Inf	1377
1406	9	120	Inf	NaN
1407	9	480	Inf	1378
1408	9	2640	Inf	NaN
1409	9	840	Inf	NaN
1410	9	0	Inf	NaN
1411	9	0	Inf	NaN
1412	9	660	Inf	NaN
1413	9	0	Inf	NaN
1414	9	120	Inf	1380
1415	9	960	Inf	1381
1416	9	4200	Inf	1383
1417	9	840	Inf	NaN
1418	9	480	Inf	NaN
1419	9	60	Inf	NaN
1420	9	1020	Inf	NaN
1421	9	3300	Inf	NaN
1422	9	720	Inf	NaN
1423	9	240	Inf	NaN
1424	9	2700	Inf	NaN
1425	9	360	Inf	NaN
1426	9	600	Inf	NaN
1427	9	360	Inf	NaN
1428	9	1140	Inf	NaN
1429	9	300	Inf	NaN
1430	10	3900	4020	NaN
1431	10	120	240	NaN
1432	10	1320	1440	1431
1433	10	360	480	NaN
1434	10	60	180	NaN
1435	10	1500	1620	NaN
1436	10	900	1020	NaN
1437	10	720	840	1436
1438	10	360	480	NaN
1439	10	60	180	NaN
1440	10	1140	1260	NaN
1441	10	120	240	NaN
1442	10	660	780	NaN
1443	10	1080	1200	1442
1444	10	0	120	NaN
1445	10	840	960	NaN
1446	10	300	420	NaN
1447	10	480	600	NaN
1448	10	180	300	1447
1449	10	180	300	1448
1450	10	360	480	NaN
1451	10	2400	2520	1450
1452	10	120	240	NaN
1453	10	1020	1140	NaN
1454	10	0	60	NaN
1455	10	1260	1380	1454
1456	10	1380	1500	NaN
1457	10	2460	2580	NaN
1458	10	1560	1680	NaN
1459	10	1200	1320	NaN
1460	10	120	240	NaN
1461	10	3660	3780	NaN
1462	10	60	180	NaN
1463	10	0	60	NaN
1464	10	60	180	NaN
1465	10	1740	1860	NaN
1466	10	0	60	NaN
1467	10	600	720	1466
1468	10	840	960	1467
1469	10	4260	4380	NaN
1470	10	3060	3180	NaN
1471	10	0	60	NaN
1472	10	180	300	NaN
1473	10	240	360	1472
1474	10	360	480	1473
1475	10	1320	1440	1474
1476	10	420	540	1475
1477	10	1260	1380	NaN
1478	10	180	300	NaN
1479	10	3360	3480	1478
1480	10	0	60	NaN
1481	10	1260	1380	NaN
1482	10	480	600	NaN
1483	10	1500	1620	NaN
1484	10	0	120	NaN
1485	10	180	300	NaN
1486	10	0	60	NaN
1487	10	600	720	1486
1488	10	0	60	NaN
1489	10	240	360	1488
1490	10	720	840	NaN
1491	10	300	420	NaN
1492	10	120	240	NaN
1493	10	120	240	NaN
1494	10	0	60	NaN
1495	10	0	60	NaN
1496	10	60	180	NaN
1497	10	2340	2460	NaN
1498	10	0	60	NaN
1499	10	900	1020	1498
1500	10	1020	1140	NaN
1501	10	960	1080	1500
1502	10	300	420	NaN
1503	10	60	180	NaN
1504	10	1020	1140	NaN
1505	10	1440	1560	NaN
1506	10	480	600	NaN
1507	10	0	60	NaN
1508	10	900	1020	NaN
1509	10	0	60	NaN
1510	10	180	300	NaN
1511	10	240	360	NaN
1512	10	1560	1680	NaN
1513	10	180	300	NaN
1514	10	1080	1200	1513
1515	10	780	900	NaN
1516	10	660	780	NaN
1517	10	1740	1860	NaN
1518	10	1020	1140	NaN
1519	10	780	900	1518
1520	10	2040	2160	NaN
1521	10	300	420	NaN
1522	10	1140	1260	NaN
1523	10	720	840	NaN
1524	10	180	300	NaN
1525	10	480	600	NaN
1526	10	360	480	NaN
1527	10	120	240	NaN
1528	10	240	360	NaN
1529	10	420	540	NaN
1530	10	360	480	1529
1531	10	0	120	NaN
1532	10	720	840	NaN
1533	10	2340	2460	NaN
1534	10	420	540	1533
1535	10	480	600	NaN
1536	10	1440	1560	NaN
1537	10	180	300	1536
1538	10	1080	1200	1537
1539	10	1620	1740	NaN
1540	10	0	60	NaN
1541	10	0	60	NaN
1542	10	360	480	1541
1543	10	300	420	NaN
1544	10	420	540	1543
1545	10	1320	1440	NaN
1546	10	1200	1320	NaN
1547	10	240	360	NaN
1548	10	3480	Inf	NaN
1549	10	900	Inf	NaN
1550	10	1200	Inf	NaN
1551	10	1200	Inf	NaN
1552	10	1800	Inf	NaN
1553	10	240	Inf	NaN
1554	10	540	Inf	NaN
1555	10	240	Inf	NaN
1556	10	540	Inf	NaN
1557	10	1080	Inf	1430
1558	10	1320	Inf	1432
1559	10	1140	Inf	NaN
1560	10	240	Inf	NaN
1561	10	840	Inf	NaN
1562	10	720	Inf	NaN
1563	10	240	Inf	1433
1564	10	1920	Inf	NaN
1565	10	1080	Inf	1434
1566	10	240	Inf	1435
1567	10	3540	Inf	NaN
1568	10	1260	Inf	NaN
1569	10	1200	Inf	NaN
1570	10	1140	Inf	1437
1571	10	1860	Inf	1438
1572	10	1620	Inf	NaN
1573	10	300	Inf	NaN
1574	10	900	Inf	NaN
1575	10	1200	Inf	NaN
1576	10	1020	Inf	NaN
1577	10	1140	Inf	NaN
1578	10	3180	Inf	NaN
1579	10	900	Inf	1439
1580	10	1620	Inf	NaN
1581	10	1320	Inf	NaN
1582	10	960	Inf	NaN
1583	10	1920	Inf	NaN
1584	10	540	Inf	NaN
1585	10	300	Inf	1440
1586	10	180	Inf	1441
1587	10	840	Inf	NaN
1588	10	1680	Inf	NaN
1589	10	0	Inf	1443
1590	10	660	Inf	NaN
1591	10	360	Inf	NaN
1592	10	900	Inf	NaN
1593	10	840	Inf	NaN
1594	10	600	Inf	NaN
1595	10	240	Inf	1444
1596	10	3060	Inf	NaN
1597	10	300	Inf	NaN
1598	10	0	Inf	NaN
1599	10	240	Inf	1445
1600	10	0	Inf	NaN
1601	10	2340	Inf	1446
1602	10	240	Inf	1449
1603	10	600	Inf	NaN
1604	10	240	Inf	1451
1605	10	780	Inf	1452
1606	10	600	Inf	1453
1607	10	240	Inf	NaN
1608	10	900	Inf	NaN
1609	10	360	Inf	NaN
1610	10	2640	Inf	1455
1611	10	2940	Inf	1456
1612	10	780	Inf	NaN
1613	10	720	Inf	NaN
1614	10	300	Inf	1457
1615	10	2460	Inf	1458
1616	10	420	Inf	1459
1617	10	600	Inf	1460
1618	10	120	Inf	NaN
1619	10	1320	Inf	NaN
1620	10	480	Inf	1461
1621	10	420	Inf	NaN
1622	10	1140	Inf	NaN
1623	10	0	Inf	1462
1624	10	480	Inf	NaN
1625	10	1080	Inf	NaN
1626	10	360	Inf	NaN
1627	10	300	Inf	NaN
1628	10	2640	Inf	1463
1629	10	1980	Inf	NaN
1630	10	780	Inf	1464
1631	10	1620	Inf	1465
1632	10	120	Inf	NaN
1633	10	780	Inf	1468
1634	10	900	Inf	NaN
1635	10	720	Inf	NaN
1636	10	360	Inf	1469
1637	10	1860	Inf	1470
1638	10	480	Inf	1471
1639	10	480	Inf	1476
1640	10	2880	Inf	1477
1641	10	0	Inf	1479
1642	10	120	Inf	NaN
1643	10	1320	Inf	1480
1644	10	600	Inf	1481
1645	10	1860	Inf	1482
1646	10	1800	Inf	NaN
1647	10	1980	Inf	NaN
1648	10	1860	Inf	NaN
1649	10	1680	Inf	NaN
1650	10	1440	Inf	NaN
1651	10	720	Inf	1483
1652	10	120	Inf	NaN
1653	10	480	Inf	NaN
1654	10	2760	Inf	1484
1655	10	300	Inf	1485
1656	10	1860	Inf	NaN
1657	10	2460	Inf	1487
1658	10	1080	Inf	NaN
1659	10	1920	Inf	NaN
1660	10	2220	Inf	NaN
1661	10	2460	Inf	1489
1662	10	660	Inf	1490
1663	10	1140	Inf	NaN
1664	10	120	Inf	NaN
1665	10	240	Inf	NaN
1666	10	2040	Inf	1491
1667	10	2460	Inf	NaN
1668	10	1380	Inf	NaN
1669	10	2040	Inf	1492
1670	10	1980	Inf	NaN
1671	10	720	Inf	NaN
1672	10	540	Inf	NaN
1673	10	1080	Inf	1493
1674	10	1440	Inf	NaN
1675	10	720	Inf	NaN
1676	10	1560	Inf	NaN
1677	10	1380	Inf	NaN
1678	10	180	Inf	NaN
1679	10	780	Inf	NaN
1680	10	1020	Inf	NaN
1681	10	1980	Inf	1494
1682	10	540	Inf	NaN
1683	10	1680	Inf	NaN
1684	10	420	Inf	NaN
1685	10	660	Inf	NaN
1686	10	1560	Inf	1495
1687	10	0	Inf	NaN
1688	10	420	Inf	NaN
1689	10	0	Inf	NaN
1690	10	1200	Inf	NaN
1691	10	840	Inf	NaN
1692	10	300	Inf	NaN
1693	10	240	Inf	NaN
1694	10	600	Inf	NaN
1695	10	600	Inf	1496
1696	10	300	Inf	NaN
1697	10	720	Inf	NaN
1698	10	60	Inf	NaN
1699	10	0	Inf	NaN
1700	10	240	Inf	1497
1701	10	480	Inf	NaN
1702	10	180	Inf	NaN
1703	10	1140	Inf	1499
1704	10	60	Inf	1501
1705	10	840	Inf	NaN
1706	10	60	Inf	NaN
1707	10	2040	Inf	NaN
1708	10	2220	Inf	1502
1709	10	0	Inf	NaN
1710	10	840	Inf	NaN
1711	10	2280	Inf	1503
1712	10	0	Inf	NaN
1713	10	60	Inf	1504
1714	10	2880	Inf	1505
1715	10	360	Inf	1506
1716	10	0	Inf	NaN
1717	10	2220	Inf	NaN
1718	10	1800	Inf	1507
1719	10	1740	Inf	NaN
1720	10	1560	Inf	NaN
1721	10	1380	Inf	NaN
1722	10	4200	Inf	1508
1723	10	900	Inf	NaN
1724	10	720	Inf	NaN
1725	10	900	Inf	NaN
1726	10	1680	Inf	NaN
1727	10	1140	Inf	NaN
1728	10	360	Inf	NaN
1729	10	1380	Inf	1509
1730	10	1140	Inf	1510
1731	10	240	Inf	NaN
1732	10	420	Inf	NaN
1733	10	1560	Inf	NaN
1734	10	1620	Inf	NaN
1735	10	840	Inf	1511
1736	10	1140	Inf	1512
1737	10	1320	Inf	NaN
1738	10	1620	Inf	NaN
1739	10	2880	Inf	NaN
1740	10	1860	Inf	NaN
1741	10	300	Inf	1514
1742	10	2340	Inf	NaN
1743	10	2100	Inf	NaN
1744	10	660	Inf	NaN
1745	10	1080	Inf	NaN
1746	10	1740	Inf	1515
1747	10	2100	Inf	NaN
1748	10	2220	Inf	1516
1749	10	1800	Inf	NaN
1750	10	720	Inf	1517
1751	10	960	Inf	NaN
1752	10	540	Inf	NaN
1753	10	1620	Inf	NaN
1754	10	480	Inf	NaN
1755	10	1080	Inf	1519
1756	10	1440	Inf	NaN
1757	10	300	Inf	1520
1758	10	1680	Inf	1521
1759	10	1920	Inf	NaN
1760	10	600	Inf	NaN
1761	10	1560	Inf	NaN
1762	10	2700	Inf	NaN
1763	10	2760	Inf	NaN
1764	10	2700	Inf	NaN
1765	10	720	Inf	1522
1766	10	1440	Inf	1523
1767	10	1920	Inf	NaN
1768	10	1680	Inf	NaN
1769	10	2100	Inf	NaN
1770	10	2100	Inf	NaN
1771	10	300	Inf	NaN
1772	10	1320	Inf	1524
1773	10	660	Inf	NaN
1774	10	1980	Inf	NaN
1775	10	2100	Inf	NaN
1776	10	120	Inf	1525
1777	10	1200	Inf	NaN
1778	10	660	Inf	NaN
1779	10	120	Inf	NaN
1780	10	0	Inf	1526
1781	10	1740	Inf	NaN
1782	10	900	Inf	NaN
1783	10	240	Inf	NaN
1784	10	60	Inf	NaN
1785	10	1680	Inf	NaN
1786	10	120	Inf	NaN
1787	10	1080	Inf	NaN
1788	10	300	Inf	NaN
1789	10	840	Inf	1527
1790	10	840	Inf	NaN
1791	10	600	Inf	1528
1792	10	60	Inf	NaN
1793	10	780	Inf	NaN
1794	10	480	Inf	NaN
1795	10	240	Inf	NaN
1796	10	780	Inf	NaN
1797	10	120	Inf	NaN
1798	10	180	Inf	NaN
1799	10	180	Inf	NaN
1800	10	60	Inf	NaN
1801	10	180	Inf	NaN
1802	10	2880	Inf	NaN
1803	10	780	Inf	1530
1804	10	420	Inf	NaN
1805	10	240	Inf	NaN
1806	10	60	Inf	NaN
1807	10	2580	Inf	NaN
1808	10	0	Inf	NaN
1809	10	1020	Inf	NaN
1810	10	1560	Inf	NaN
1811	10	1320	Inf	NaN
1812	10	0	Inf	NaN
1813	10	4800	Inf	NaN
1814	10	1260	Inf	1531
1815	10	1320	Inf	1532
1816	10	60	Inf	NaN
1817	10	60	Inf	NaN
1818	10	120	Inf	NaN
1819	10	2340	Inf	NaN
1820	10	2160	Inf	NaN
1821	10	840	Inf	1534
1822	10	840	Inf	1535
1823	10	660	Inf	NaN
1824	10	1320	Inf	NaN
1825	10	1080	Inf	NaN
1826	10	540	Inf	1538
1827	10	3180	Inf	NaN
1828	10	720	Inf	1539
1829	10	2040	Inf	NaN
1830	10	960	Inf	NaN
1831	10	1260	Inf	1540
1832	10	960	Inf	NaN
1833	10	2580	Inf	NaN
1834	10	2520	Inf	1542
1835	10	540	Inf	1544
1836	10	2220	Inf	NaN
1837	10	2580	Inf	NaN
1838	10	180	Inf	NaN
1839	10	360	Inf	1545
1840	10	720	Inf	NaN
1841	10	540	Inf	NaN
1842	10	360	Inf	1546
1843	10	360	Inf	NaN
1844	10	300	Inf	NaN
1845	10	300	Inf	1547
1846	10	300	Inf	NaN
1847	10	120	Inf	NaN
1848	10	480	Inf	NaN
1849	10	360	Inf	NaN
1850	11	660	780	NaN
1851	11	420	540	1850
1852	11	600	720	1851
1853	11	360	480	NaN
1854	11	2520	2640	NaN
1855	11	1320	1440	NaN
1856	11	360	480	NaN
1857	11	1200	1320	NaN
1858	11	600	720	NaN
1859	11	1080	1200	1858
1860	11	0	120	1859
1861	11	480	600	NaN
1862	11	660	780	1861
1863	11	420	540	1862
1864	11	300	420	1863
1865	11	480	600	1864
1866	11	0	60	1865
1867	11	2580	2700	NaN
1868	11	0	120	NaN
1869	11	0	120	1868
1870	11	540	660	NaN
1871	11	360	480	1870
1872	11	0	120	1871
1873	11	1320	1440	NaN
1874	11	180	300	1873
1875	11	2400	2520	NaN
1876	11	120	240	1875
1877	11	300	420	NaN
1878	11	2700	2820	NaN
1879	11	2700	2820	NaN
1880	11	120	240	1879
1881	11	240	360	1880
1882	11	1380	1500	NaN
1883	11	60	180	1882
1884	11	480	600	1883
1885	11	480	600	NaN
1886	11	240	360	1885
1887	11	2040	2160	NaN
1888	11	0	60	NaN
1889	11	1140	1260	1888
1890	11	240	360	1889
1891	11	120	240	1890
1892	11	420	540	NaN
1893	11	180	300	NaN
1894	11	1020	1140	1893
1895	11	2280	2400	1894
1896	11	0	60	1895
1897	11	360	480	NaN
1898	11	420	540	1897
1899	11	60	180	1898
1900	11	2880	3000	NaN
1901	11	180	300	1900
1902	11	120	240	1901
1903	11	0	120	1902
1904	11	1560	1680	NaN
1905	11	180	300	1904
1906	11	60	180	1905
1907	11	600	720	NaN
1908	11	900	1020	1907
1909	11	960	1080	NaN
1910	11	1140	1260	NaN
1911	11	780	900	NaN
1912	11	0	60	NaN
1913	11	0	60	NaN
1914	11	1020	1140	NaN
1915	11	180	300	NaN
1916	11	60	180	NaN
1917	11	2100	2220	1916
1918	11	480	600	NaN
1919	11	480	600	NaN
1920	11	1320	1440	1919
1921	11	120	240	NaN
1922	11	120	240	NaN
1923	11	1020	1140	NaN
1924	11	120	240	1923
1925	11	1200	1320	NaN
1926	11	420	540	1925
1927	11	180	300	1926
1928	11	1020	1140	NaN
1929	11	60	180	NaN
1930	11	120	240	NaN
1931	11	840	960	1930
1932	11	240	360	1931
1933	11	720	840	NaN
1934	11	180	300	NaN
1935	11	1020	1140	1934
1936	11	1020	1140	NaN
1937	11	360	480	NaN
1938	11	780	900	1937
1939	11	660	780	NaN
1940	11	1200	1320	NaN
1941	11	420	540	1940
1942	11	600	720	NaN
1943	11	60	180	1942
1944	11	3360	3480	NaN
1945	11	240	360	1944
1946	11	240	360	1945
1947	11	1080	1200	NaN
1948	11	2220	2340	1947
1949	11	0	60	1948
1950	11	720	840	1949
1951	11	960	1080	NaN
1952	11	2640	2760	NaN
1953	11	1740	1860	NaN
1954	11	480	600	1953
1955	11	0	60	NaN
1956	11	780	900	NaN
1957	11	300	420	1956
1958	11	0	60	NaN
1959	11	360	480	NaN
1960	11	480	600	1959
1961	11	180	300	1960
1962	11	240	360	1961
1963	11	120	240	NaN
1964	11	60	180	NaN
1965	11	540	660	1964
1966	11	0	120	1965
1967	11	480	600	NaN
1968	11	600	720	NaN
1969	11	180	300	NaN
1970	11	4260	4380	NaN
1971	11	240	360	1970
1972	11	300	420	NaN
1973	11	360	480	1972
1974	11	2460	2580	1973
1975	11	0	120	1974
1976	11	0	60	1975
1977	11	180	300	1976
1978	11	0	60	NaN
1979	11	240	360	1978
1980	11	0	120	1979
1981	11	780	900	1980
1982	11	780	900	1981
1983	11	420	540	1982
1984	11	300	420	1983
1985	11	1740	1860	NaN
1986	11	180	300	NaN
1987	11	360	480	1986
1988	11	60	180	1987
1989	11	360	480	1988
1990	11	2820	2940	NaN
1991	11	1080	1200	NaN
1992	11	360	480	NaN
1993	11	1560	1680	1992
1994	11	300	420	1993
1995	11	1620	1740	NaN
1996	11	780	900	NaN
1997	11	120	240	NaN
1998	11	480	600	NaN
1999	11	120	240	NaN
[truncated: 9,205 more rows]
